# Supplementary material for: Inhibition of glycogen synthase kinase-3 by BTA-EG4 reduces tau abnormalities in an organotypic brain slice culture model of Alzheimer’s disease
Source: Sci Rep. 2017 Aug 7;7:7434. doi: 10.1038/s41598-017-07906-1 (PMC5547074; doi:10.1038/s41598-017-07906-1)
Supplement: Supplementary file 2 — Dataset 1 [file 41598_2017_7906_MOESM2_ESM.xls]

## Sheet: Sheet1
Figure	Dataset	Statistical Test	Tails	P	Alpha	N	Descriptive statistics (Mean ± SEM)	Normality Test	Post-hoc analysis
1B	DAKO/actin	Unpaired t-test	Two	0.0263	0.05	9	NaCl (1.000 ± 0.06683) LiCl (0.7263 ± 0.08969)	Shapiro-Wilk (p=0.6864)	n/a
	PHF-1/DAKO	Unpaired t-test	Two	0.007	0.05	9	NaCl (1.000 ± 0.06242) LiCl (0.6491 ± 0.09484)	Shapiro-Wilk (p=0.5095)	n/a
	Tau-1/DAKO	Unpaired t-test	Two	0.0033	0.05	9	NaCl (1.000 ± 0.05195) LiCl (1.651 ± 0.1817)	Shapiro-Wilk (p=0.4666)	n/a
1D	DAKO/actin	Mann Whitney U test	Two	0.9616	0.05	12	Control (1.000 ± 0.08750) NAP (0.9564 ± 0.05381)	Shapiro-Wilk (p=0.013)	n/a
	Tg3/DAKO	Unpaired t-test	Two	0.0282	0.05	12	Control (1.000 ± 0.2013) NAP (0.5246 ± 0.1233)	Shapiro-Wilk (p=0.6348)	n/a
2A	LDH	One-way ANOVA	Two	0.817	0.05	12	0uM (1.000 ± 0.2249) 40uM (1.197 ± 0.4356) 60uM (0.8803 ± 0.3718)	Shapiro-Wilk (p=0.2789)	n/a
2C	22C11/actin	One-way ANOVA	Two	0.8014	0.05	12	0uM (1.000 ± 0.07497) 40uM (1.069 ± 0.1612) 60uM (1.13 ± 0.1645)	Shapiro-Wilk (p=0.6266)	n/a
2D	Aβ-42	One-way ANOVA	Two	0.564	0.05	4	0uM (195.7 ± 13.65) 40uM (222.8 ± 20.36) 60uM (241.3 ± 44.56)	n/a	n/a
	Aβ-40	One-way ANOVA	Two	0.1437	0.05	4	0uM (187.4 ± 37.88) 40uM (299.7 ± 60.13) 60uM (174.6 ± 28.45)	n/a	n/a
	Aβ-42/40	One-way ANOVA	Two	0.1725	0.05	4	0uM (1.000 ± 0.1223) 40uM (0.7553 ± 0.1676) 60uM (1.253 ± 0.2081)	n/a	n/a
3B	DAKO/actin	One-way ANOVA	Two	0.77	0.05	12	0uM (1.000 ± 0.05944) 40uM (0.9545 ± 0.07134) 60uM (1.071 ± 0.1633)	Shapiro-Wilk (p=0.204)	n/a
	PHF-1/DAKO	One-way ANOVA	Two	0.314	0.05	12	0uM (1.000 ± 0.0444) 40uM (1.067 ± 0.06643) 60uM (0.9344 ± 0.06733)	Shapiro-Wilk (p=0.8246)	n/a
	Tau-1/DAKO	One-way ANOVA	Two	0.105	0.05	12	0uM (1.000 ± 0.03538) 40uM (0.8908 ± 0.03044) 60uM (0.8859 ± 0.05174)	Shapiro-Wilk (p=0.6315)	n/a
	CP13/DAKO	One-way ANOVA	Two	0.0355	0.05	12	0uM (1.000 ± 0.1453) 40uM (0.8787 ± 0.1217) 60uM (0.565 ± 0.08872)	Shapiro-Wilk (p=0.2831)	Dunnett's multiple comparisons test p<0.05
5A	PSD-95/actin	One-way ANOVA	Two	0.7012	0.05	10	0uM (1.000 ± 0.1322) 40uM (1.02± 0.1329) 60uM (0.8465 ± 0.1993)	Shapiro-Wilk (p=0.0697)	n/a
	Synaptophysin/actin	One-way ANOVA	Two	0.44	0.05	10	0uM (1.000 ± 0.08803) 40uM (0.8648± 0.1748) 60uM (0.7105 ± 0.191)	Shapiro-Wilk (p=0.6043)	n/a
5B	22C11/actin	One-way ANOVA	Two	0.6242	0.05	10	0uM (1.000 ± 0.1785) 40uM (0.9364 ± 0.1294) 60uM (0.7471 ± 0.2472)	Shapiro-Wilk (p=0.8784)	n/a
	DAKO/actin	One-way ANOVA	Two	0.5836	0.05	5	0uM (1.000 ± 0.3329) 40uM (0.7569 ± 0.1154) 60uM (0.6278 ± 0.2412)	n/a	n/a
6A	Total GSK-3/actin	One-way ANOVA	Two	0.611	0.05	12	0uM (1.000 ± 0.04294) 40uM (0.9927 ± 0.04804) 60uM (0.9381 ± 0.05353)	Shapiro-Wilk (p=0.6616)	n/a
	Inactive/total GSK-3	One-way ANOVA	Two	0.0498	0.05	12	0uM (1.000 ± 0.05494) 40uM (1.11 ± 0.1287) 60uM (1.94 ± 0.4451)	Shapiro-Wilk (p=0.6509)	Dunnett's multiple comparisons test p<0.05
6B	Total β-catenin/actin	One-way ANOVA	Two	>0.9999	0.05	3	0uM (1.000 ± 0.1125) 40uM (1.002 ± 0.1349) 60uM (1.008 ± 0.1251)	n/a	n/a
	phos β-catenin/β-catenin	One-way ANOVA	Two	0.0107	0.05	3	0uM (1.000 ± 0.1052) 40uM (0.8469 ± 0.0676) 60uM (0.7018 ± 0.0497)	n/a	Dunnett's multiple comparisons test p<0.05
	Total Akt/actin	One-way ANOVA	Two	0.8766	0.05	3	0uM (1.000 ± 0.1901) 40uM (0.9211 ± 0.0954) 60uM (0.9763 ± 0.1454)	n/a	n/a
	phos-Akt/Akt	One-way ANOVA	Two	0.05	0.05	3	0uM (1.000 ± 0.1183 40uM (0.8425 ± 0.1420) 60uM (1.453 ± 0.1232)	n/a	Dunnett's multiple comparisons test p=0.053
6C	CDK5/actin	One-way ANOVA	Two	0.7222	0.05	12	0uM (1.000 ± 0.06365) 40uM (0.9780 ± 0.09861) 60uM (0.8882 ± 0.134)	Shapiro-Wilk (p=0.9998)	n/a
	p35/CDK5	One-way ANOVA	Two	0.5235	0.05	12	0uM (1.000 ± 0.05902) 40uM (1.035 ± 0.08977) 60uM (1.109 ± 0.0626)	Shapiro-Wilk (p=0.1949)	n/a
	p25/cdk5	One-way ANOVA	Two	0.8481	0.05	12	0uM (1.000 ± 0.2206) 40uM (0.9143 ± 0.2008) 60uM (1.113 ± 0.2874)	Shapiro-Wilk (p=0.4194)	n/a
Title: Inhibition of glycogen synthase kinase-3 by BTA-EG4 reduces tau abnormalities in an organotypic brain slice culture model of Alzheimer's disease
Authors: Cara L. Croft, Ksenia Kurbatskaya, Diane P. Hanger, Wendy Noble
